# Supplementary material for: Systematic review and meta-analysis of microbiota-gut-astrocyte axis perturbation in neurodegeneration, brain injury, and mood disorders
Source: Brain Behav Immun Health. 2025 May 12;46:101013. doi: 10.1016/j.bbih.2025.101013 (PMC12145769; doi:10.1016/j.bbih.2025.101013)
Supplement: Multimedia component 1 [file mmc1.xlsx]

## Sheet: ROB scores
	Selection bias			Performance bias		Detection bias		Attrition bias	Reporting bias	Other	OVERALL SCORE	Model
Ref	Sequence generation	Baseline characteristics	Allocation concealment	Random housing	Blinding	Random outcome assessment	Blinding	Incomplete outcome data	Selective outcome reporting
Duan et al. 2023	0	1	0	0	0	0	0	1	1	1	4	ABI
de Carvalho et al. 2022	1	1	1	0	1	1	1	1	1	1	9	ABI
Li et al. 2022	1	1	1	0	1	1	1	1	1	1	9	ABI
Zhang et al. 2024	0	0	1	0	1	0	0	1	1	1	5	ABI
Ahnstedt et al. 2020	1	1	1	0	1	0	1	0	1	1	7	ABI
Ma et al. 2019	1	1	1	0	1	0	1	1	1	1	8	ABI
Xu et al. 2024	0	1	0	0	1	0	1	1	1	1	6	MD
Chu et al. 2019	0	1	0	0	0	0	0	1	1	0	3	MD
Lakosa et al. 2023	0	1	0	0	1	0	1	1	0	1	5	MD
Huang et al. 2023	1	0	1	0	1	1	1	1	1	1	8	MD
Wang et al. 2023	1	1	1	0	0	0	0	1	1	1	6	MD
Zhou et al. 2023	1	1	1	0	1	0	1	1	1	1	8	MD
Wang et al. 2023	0	1	0	0	0	0	0	1	1	1	4	MD
Lv et al. 2019	0	1	0	0	0	1	0	1	1	1	5	MD
Zhang et al. 2019	1	1	1	0	1	0	1	1	1	1	8	MD
Li et al. 2021	1	1	1	0	1	0	1	1	1	1	8	MD
Diviccaro et al. 2019	1	0	1	0	0	0	0	1	1	1	5	MD
Radford-Smith et al. 2022	1	1	1	0	1	0	1	1	1	1	8	MD
Hosseinifard et al. 2019	0	1	0	0	0	1	0	1	1	1	5	MD
Pan et al. 2022	1	1	1	0	0	0	0	1	1	1	6	AD
Kim et al. 2019	0	1	1	0	0	0	0	1	1	1	5	AD
Syeda et al. 2018	0	1	0	0	0	0	0	1	1	1	4	AD
Qian et al. 2023	0	1	1	0	0	0	0	1	1	1	5	AD
Giridharan et al. 2023	1	1	1	0	1	0	0	1	1	1	7	AD
Wang et al. 2019	1	1	1	0	1	1	1	1	1	1	9	AD
Colombo et al. 2021	0	0	0	0	1	0	1	1	1	1	5	AD
Cuervo-Zanatta et al. 2023	0	1	1	0	0	0	0	1	1	1	5	AD
Liu et al. 2020	1	0	1	0	0	0	0	1	1	1	5	AD
Wang et al. 2024	1	0	1	0	0	0	0	1	1	1	5	AD
Qu et al. 2022	1	1	1	0	1	0	1	1	1	1	8	AD
Brunt et al. 2020	0	1	0	0	0	0	0	1	1	1	4	CD
Hao et al. 2023	1	1	1	0	0	0	0	1	1	1	6	CD
Wei et al. 2019	1	1	1	0	0	1	0	1	1	1	7	CD
Giridharan et al. 2022	0	1	0	0	0	0	0	1	1	0	3	CD
Hoyles et al. 2021	0	1	0	0	0	0	0	1	1	1	4	CD
Zheng et al. 2023	1	1	1	0	0	0	0	1	1	1	6	CD
Gao et al. 2020	1	1	1	0	0	0	0	1	1	1	6	CD
Shi et al. 2020	1	1	1	0	0	0	0	1	1	1	6	CD
Wu et al. 2021	1	1	1	0	1	0	1	1	1	1	8	CD
Syeda et al. 2021	1	1	1	0	0	0	0	1	1	1	6	CD
Tian et al. 2024	1	1	1	0	0	0	0	1	1	1	6	CD
Dwyer et al. 2021	1	1	1	0	1	0	1	1	1	1	8	PD
Sun et al. 2018	1	1	1	0	0	0	0	1	1	0	5	PD
Jang et al. 2020	1	1	1	0	0	0	0	1	1	1	6	PD
Zhou et al. 2021	0	0	0	0	0	0	0	1	1	1	3	PD
Wang et al. 2022	1	1	1	0	1	0	1	1	1	1	8	PD
Liu et al. 2022	0	1	0	0	0	0	0	1	1	1	4	PD
Cui et al. 2022	0	1	0	0	0	0	0	1	1	1	4	PD
Fang et al. 2019	0	0	0	0	0	0	0	1	1	1	3	PD
Guo et al. 2023	1	1	1	0	0	0	0	1	1	1	6	PD
Zhou et al. 2019	1	1	1	0	0	0	0	1	1	0	5	PD
Zhou et al. 2024	0	0	0	0	0	0	0	1	1	1	3	PD
Angoa-Perez et al. 2020	1	1	1	0	1	0	1	1	1	1	8	CD

## Sheet: Elaboration
	Selection bias			Performance bias		Detection bias		Attrition bias	Reporting bias	Other
Ref	Sequence generation	Baseline characteristics	Allocation concealment	Random housing	Blinding	Random outcome assessment	Blinding	Incomplete outcome data	Selective outcome reporting
Duan et al. 2023	Unclear - there were 6 treatment animals and 6 sham animals though the procedure for assignment to these groups was not discussed	Yes - Mice were controlled for sex, age and weight (male, 25-30g & 8-10 weeks)	Unclear - It is not reported how vehicle or sham groups were prepared, or if assessors were blinded to group preparation	Unclear - Not reported	Unclear - No blinding procedures were reported	Unclear - Not all reported test results included all animals, but the inclusion criteria for these tests were not well signposted	Unclear - No procedures described	No exclusions reported	Yes - Significant and insignificant results were reported	NA
de Carvalho et al. 2022	Yes - Third-party random allocation was used	Yes - Mice were controlled for sex, age and weight (male, 26-30g, 8 weeks old). It is unclear whether randomisation occurred before ischemia, but researchers were still blinded to this process	Yes - Allocation was random	Unclear - animals were housed in groups of 4 in separate cages, with the same light cues and access to food/water, but it is not reported whether treatment groups were separated	Yes - researchers were blinded to group allocation and food provision, which was administered by a third party	Yes- an equal number of animals from both treatment groups were sacrificed at 3 days or 56 days post-ischemia. It is not reported how it was decided which animals would be sacrificed at which time point, but this is secondary to diet group allocation, which was blinded	Yes - mice from both groups, killed at the same time point, were subject to the same tests with assessors blinded to their diet, which was allocated and monitored by a third party not involved in the assessments	Yes - 6 mice were excluded from the experiment due to severe clinical complications in the first few days following MCAO - 4 from the normal diet group and 2 from the protein restricted group. The number of animals asessed in per group was ultimately equal.	Yes - Significant and insignificant results were reported	NA
Li et al. 2022	Yes - Groups were assigned using a computerised random number generator	Yes - mice were all male, between 25g-35g and ages were (10-12 months)	Yes - allocation was computer generated	Unclear - Not reported	Yes - Assessors were blinded to group allocation	Yes- an equal number of animals from both treatment groups were sacrificed at 3 days or 28 days post-ischemia. It is not reported how it was decided which animals would be sacrificed at which time point, but this is secondary to diet group allocation, which was blinded	Yes - Researchers assessing samples were blinded to group allocation	Yes - Mice were excluded if their neurological score was rated under 4 - this would be related to the model induction not the diet group	Yes - Significant and insignificant results were reported	NA
Zhang et al. 2024	No - Rats were split into groups evenly depending on their neurological scores post-intervention	No - Rats were all male, between 250-280g, though age was not reported and could confound responses and recovery to the intervention	Yes - Rats were allocated depending on neurological scores, but these scores were given by researchers blinded to the treatment each rat had received	Unclear - Not reported	Yes - Neurological scores were blinded	Unclear - Not all reported test results included all animals, but the inclusion criteria for these tests were not well signposted	Unclear - No procedures described	No exclusions reported	Yes - Significant and insignificant results were reported	NA
Ahnstedt et al. 2020	Yes - Mice were grouped by sex, but random allocation was used to assign treatment or sham	Yes - Age was controlled for between mice, all being 20-22 months old	Yes - Allocation was random	Unclear - Not reported	Yes - All testing was performed by a blinded investigator	Unclear - Not all reported test results included all animals, but the inclusion criteria for these tests were not well signposted	Yes - All testing was performed by a blinded investigator	Yes - Mice were excluded if they showed pre-existing paw bias or were excluded upon clinical grounds during model induction. However, mice were also excluded if they failed to complete the Barnes Maze in training , which happened after the intervention and could possibly be related to the treatment they recieved	Yes - Significant and insignificant results were reported	NA
Ma et al. 2019	Yes - mice were randomly allocated to groups	Yes - all mice were male, 18-24g and 8-9 weeks old	Yes - Allocation was random	Unclear - Not reported	Yes - Assessors were blinded to group allocation	Unclear - Not all reported test results included all animals, but the inclusion criteria for these tests were not well signposted	Yes - Researchers assessing samples were blinded to group allocation	No exclusions reported	Yes - Significant and insignificant results were reported	NA
Xu et al. 2024	Unclear - The methods used to assign groups are not reported	Yes - Sex was controlled (Female) as was age (3 weeks old)	Unclear - methods were not reported	Unclear - Not reported	Yes - All analyses were blinded	Unclear - Not all reported test results included all animals, but the inclusion criteria for these tests were not well signposted	Yes - All testing was performed by a blinded investigator	No exclusions reported	Yes - Significant and insignificant results were reported	NA
Chu et al. 2019	No - The researchers were clear that the experiments were not randomised	Yes - All mice were male and were age matched	No - The researchers were clear that the experiments were not randomised or blinded	No	No - The researchers were clear that the experiments were not blinded	Unclear - Not all reported test results included all animals, but the inclusion criteria for these tests were not well signposted	No - The researchers were clear that the experiments were not blinded	Yes - There were no animals outright excluded, and sample exclusion was well reported and justified	Yes - Significant and insignificant results were reported	Yes - some authors had significant industry affiliations
Lakosa et al. 2023	No - By the nature of the study design, animals were GF or SGF	Yes - All mice were male and 10 weeks old. Their weights were not recorded.	No - allocation could not be blinded	Unclear - Not reported	Yes - experimenters were blinded to the groups	Unclear - Not all reported test results included all animals, but the inclusion criteria for these tests were not well signposted	Yes - All testing was performed by a blinded investigator	No exclusions reported	Yes - Significant and insignificant results were reported	NA
Huang et al. 2023	Yes - mice were grouped using a random number table	No - Mice were age matched but there was no reports of the sexes of the mice, which could possibly impact results	Yes - Mice were randomly assigned	No - housing was dependent on group	Yes - behavioural tests were blinded	Yes - All 3 mice in each initial group were subject to the same tests	Yes - behavioural assessors were blinded	Yes - There were no animals outright excluded, and sample exclusion was well reported and justified	Yes - Significant and insignificant results were reported	NA
Wang et al. 2023	Yes - mice were grouped randomly	Yes - mice were all male, two months old and between 20g-25g	Yes - allocation was random	Unclear - Not reported	Unclear - No blinding procedures were reported	Unclear - Not all reported test results included all animals, but the inclusion criteria for these tests were not well signposted	Unclear - No procedures described	No exclusions reported	Yes - Significant and insignificant results were reported	NA
Zhou et al. 2023	Yes - mice were randomly allocated to groups	Yes - mice were all female, all 3 weeks old, though weight was not recorded	Yes - Allocation was random	Unclear - Not reported	Yes - Blinding was indicated, as the researchers followed a protocol they had used previously, in which behavioural testing was blinded	Unclear - Not reported how many animals were used for each test	Yes - Blinding was indicated, as the researchers followed a protocol they had used previously, in which behavioural testing was blinded	No exclusions reported	Yes - Significant and insignificant results were reported	NA
Wang et al. 2023	No - Mice were classified into susceptible or resillient groups based on their social interaction ratio	Yes - Mice were all male, 7-9 weeks old and 22-24g	No	Unclear	No - control mice and CSDS mice went through very different procedures	Unclear - Not all reported test results included all animals, but the inclusion criteria for these tests were not well signposted	Unclear - No procedures described	No exclusions reported	Yes - Significant and insignificant results were reported	NA
Lv et al. 2019	Unclear - It was not specified how rats were split into groups	Yes - Rats were all male, all 10 weeks, all 200g (+/- 20g)	Unclear - the protocol for group allocation was not reported	Unclear	No - control mice and CSDS mice went through very different procedures	Yes - there was some random selection of animals from groups	Unclear - No procedures described	No exclusions reported	Yes - Significant and insignificant results were reported	NA
Zhang et al. 2019	Yes - mice were randomly allocated to groups	Yes - Mice were all male, 6-8 weeks old. Weight was not specified.	Yes - Mice were randomly assigned	No - mice from both groups were cohoused, on a 1:1 ratio	Yes - researchers were blinded to group allocation and food provision	Unclear - Not all reported test results included all animals, but the inclusion criteria for these tests were not well signposted	Yes - Researchers assessing samples were blinded to group allocation	No exclusions reported	Yes - Significant and insignificant results were reported	NA
Li et al. 2021	Yes - rats were randomly allocated to the groups	Yes - Rats were all male, around 5 weeks old, and 100-120g	Yes - Rats were randomly allocated	No - Rats in the control group were raised separately from the other 3 groups, which were raised together	Yes - Behavioual tests were conducted by independent researchers	Unclear - Not all reported test results included all animals, but the inclusion criteria for these tests were not well signposted	Yes - Researchers assessing samples were blinded to group allocation	Yes - Animals with significantly different behavioural performances prior to treatment were excluded	Yes - Significant and insignificant results were reported	NA
Diviccaro et al. 2019	Yes - rats were randomly allocated to the groups	No - Rats were all male, between 250g-275g, but age was not declared	Yes - Rats were randomly allocated	Unclear	Unclear - No blinding procedures were reported	Unclear - Not all reported test results included all animals, but the inclusion criteria for these tests were not well signposted	Unclear - No procedures described	No exclusions reported	Yes - Significant and insignificant results were reported	NA
Radford-Smith et al. 2022	Yes - mice were randomly allocated to groups	Yes - Sex was taken into account, and mice were tested at the same stage of development	Yes - Mice were randomly assigned	Unclear	Yes - behaviour was scored while blinded to the treatment group	Unclear - Not all reported test results included all animals, but the inclusion criteria for these tests were not well signposted	Yes - Researchers assessing samples were blinded to group allocation	Yes - Statistically significant outliers were removed from analyses	Yes - Significant and insignificant results were reported	NA
Hosseinifard et al. 2019	Unclear - It was not specified how rats were split into groups	Yes - All rats were male, around 6 weeks old (+/- 1) and 200g (+/- 20)	Unclear - It was not reported how groups were assigned	Unclear	Unclear - No blinding procedures were reported	Yes - Behavioural and biochemical tests were performed on all 30 rats	Unclear - No procedures described	Yes - There were no animals outright excluded, and sample exclusion was well reported and justified	Yes - Significant and insignificant results were reported	NA
Pan et al. 2022	Yes - mice were randomly allocated to groups	Yes - Mice were all male and age matched	Yes - Mice were randomly assigned	Unclear	Unclear - No blinding procedures were reported	Unclear - Not all reported test results included all animals, but the inclusion criteria for these tests were not well signposted	Unclear - No procedures described	No exclusions reported	Yes - Significant and insignificant results were reported	NA
Kim et al. 2019	No - Mice were grouped according to genotype	Yes - All mice were female and were tested at 6 months old	Yes - Researchers could not foresee mouse genotype when tested at 4 weeks	Unclear	Unclear - No blinding procedures were reported	Unclear - Not all reported test results included all animals, but the inclusion criteria for these tests were not well signposted	Unclear - No procedures described	Yes - There were no animals outright excluded, and sample exclusion was well reported and justified	Yes - Significant and insignificant results were reported	NA
Syeda et al. 2018	No - Mice were grouped according to genotype as well as diet. The latter was not reported to be randomised.	Yes - All mice were female, and were tested from two months of age	Unclear - the protocol for group allocation was not reported	No - animals were housed according to diet from 2 months of age	Unclear - No blinding procedures were reported	Unclear - Not all reported test results included all animals, but the inclusion criteria for these tests were not well signposted	Unclear - No procedures described	No exclusions reported	Yes - Significant and insignificant results were reported	NA
Qian et al. 2023	No - While in the repeats, mice were randomly allocated to groups, initially, mice were allocated according to genotypes	Yes - Mice were all age matched, and split into groups with equal sex ratio	Yes - Again, genotype could not be reasonably predicted, and repeats were done randomly	Unclear	Unclear - No blinding procedures were reported	Unclear - Not all reported test results included all animals, but the inclusion criteria for these tests were not well signposted	Unclear - No procedures described	Yes - There were no animals outright excluded, and sample exclusion was well reported and justified	Yes - Significant and insignificant results were reported	NA
Giridharan et al. 2023	Yes - mice were randomly allocated to groups	Yes - Mice were all male, with testing starting at 50 days. Weight was not reported	Yes - Mice were randomly assigned	Unclear	Yes - Assessors were blinded to group allocation	Unclear - Not all reported test results included all animals, but the inclusion criteria for these tests were not well signposted	Unclear - the changes in group size as mice die may bias the blinding	Yes - There were exclusions, especially as animals died	Yes - Significant and insignificant results were reported	NA
Wang et al. 2019	Yes - APPs mice were randomly allocated to groups, with age matched controls assigned	Yes - mice were all age matched, male and began the study at 3 months old	Yes - Mice were randomly assigned	Unclear	Yes - Assessors were blinded to group allocation	Yes - Results were reported for all animals	Yes - Researchers assessing samples were blinded to group allocation	Yes - There were no animals outright excluded, and sample exclusion was well reported and justified	Yes - Significant and insignificant results were reported	NA
Colombo et al. 2021	No - Mice were grouped according to their pathogen status	No - Sex was not reported	No - Mice were grouped according to their pathogen status	Unclear	Yes - Assessors were blinded to group allocation	Unclear - Not all reported test results included all animals, but the inclusion criteria for these tests were not well signposted	Yes - Researchers assessing samples were blinded to group allocation	Yes - There were no animals outright excluded, and sample exclusion was well reported and justified	Yes - Significant and insignificant results were reported	NA
Cuervo-Zanatta et al. 2023	No - Mice were grouped according to their genotype	Yes - Mice were all male, and all began the experiment at 4 months old	Yes - Mice were grouped according to genotype which could not reasonably been foreseen	Unclear	Unclear - No blinding procedures were reported	Unclear - Not all reported test results included all animals, but the inclusion criteria for these tests were not well signposted	Unclear - No procedures described	Yes - There were no animals outright excluded, and sample exclusion was well reported and justified	Yes - Significant and insignificant results were reported	NA
Liu et al. 2020	Yes - Transgenic mice were randomly assigned to groups	No - Sex was not reported	Yes - Treatment mice were randomly assigned	Unclear	Unclear - No blinding procedures were reported	Unclear - Some mice were selected for early sacrifice - it was not clear how this was done	Unclear - No procedures described	No exclusions reported	Yes - Significant and insignificant results were reported	NA
Wang et al. 2024	Yes - rats were randomly allocated to the groups	No - Rats were all male and weight controlled, but age at the start of the experiment was not clearly reported	Yes - Rats were allocated randomly	Unclear	Unclear - No blinding procedures were reported	Unclear - Not all reported test results included all animals, but the inclusion criteria for these tests were not well signposted	Unclear - No procedures described	No exclusions reported	Yes - Significant and insignificant results were reported	NA
Qu et al. 2022	Yes - rats were randomly allocated to the groups	Yes - 3 month old male rats were used and weight was controlled for	Yes - Rats were allocated randomly	Unclear	Yes - Assessors were blinded to group allocation	Unclear - Not all reported test results included all animals, but the inclusion criteria for these tests were not well signposted	Yes - Assessors were blinded to group allocation	No exclusions reported	Yes - Significant and insignificant results were reported	NA
Brunt et al. 2020	Unclear - It was not specified how rats were split into groups	Yes - All rats were male, and were split into age-controlled groups	Unclear - It was not reported how groups were assigned	Unclear	Unclear - No blinding procedures were reported	Unclear - Not all reported test results included all animals, but the inclusion criteria for these tests were not well signposted	Unclear - No procedures described	No exclusions reported	Yes - Significant and insignificant results were reported	NA
Hao et al. 2023	Yes - mice were randomly allocated to groups	Yes - All mice were male and were 6 months old at the start of the experiment	Yes - Mice were randomly assigned	Unclear	Unclear - No blinding procedures were reported	Unclear - Not all reported test results included all animals, but the inclusion criteria for these tests were not well signposted	Unclear - No procedures described	No exclusions reported	Yes - Significant and insignificant results were reported	NA
Wei et al. 2019	Yes - mice were randomly allocated to groups	Yes - All mice were male and around 9 months old	Yes - Mice were randomly assigned	Unclear	Unclear - No blinding procedures were reported	Yes - Mice from each group were randomly selected for different procedures	Unclear - No procedures described	No exclusions reported	Yes - Significant and insignificant results were reported	NA
Giridharan et al. 2022	Unclear - It was not specified how rats were split into groups	Yes - All rats were male, and the same age/weight	Unclear - It was not reported how groups were assigned	Unclear	Unclear - No blinding procedures were reported	Unclear - Not all reported test results included all animals, but the inclusion criteria for these tests were not well signposted	Unclear - No procedures described	No exclusions reported	Yes - Significant and insignificant results were reported	Yes - some industry links
Hoyles et al. 2021	Unclear - It was not specified how mice were split into groups	Yes - All mice were male and 8 weeks old at the start of the experiment	Unclear - It was not reported how groups were assigned	Unclear	Unclear - No blinding procedures were reported	Unclear - Not all reported test results included all animals, but the inclusion criteria for these tests were not well signposted	Unclear - No procedures described	Yes - mice not sufficiently interacting with objects in the NOR (at least 15s in 5 min) were excluded	Yes - Significant and insignificant results were reported	NA
Zheng et al. 2023	Yes - mice were randomly allocated to groups	Yes - All mice were male, and were 6 weeks old at the start of the study, weighing 18-22g	Yes - mice were randomly allocated to groups	Unclear	Unclear - No blinding procedures were reported	Unclear - Not all reported test results included all animals, but the inclusion criteria for these tests were not well signposted	Unclear - No procedures described	No exclusions reported	Yes - Significant and insignificant results were reported	NA
Gao et al. 2020	Yes - mice were randomly allocated to groups	Yes - All mice were male, and were 6 weeks old at the start of the study	Yes - Mice were randomly assigned	Unclear	Unclear - No blinding procedures were reported	Unclear - Not all reported test results included all animals, but the inclusion criteria for these tests were not well signposted	Unclear - No procedures described	No exclusions reported	Yes - Significant and insignificant results were reported	NA
Shi et al. 2020	Yes - mice were randomly allocated to groups	Yes - All mice were male and 11 weeks old at the start of the study	Yes - Mice were randomly assigned	Unclear	Unclear - No blinding procedures were reported	Unclear - Not all reported test results included all animals, but the inclusion criteria for these tests were not well signposted	Unclear - No procedures described	Yes - There were no animals outright excluded, and sample exclusion was well reported and justified	Yes - Significant and insignificant results were reported	NA
Wu et al. 2021	Yes - mice were randomly allocated to groups	Yes - All mice were male and 8 weeks old at the start of the experiment	Yes - mice were randomly allocated to groups	Unclear	Yes - All data handling was blinded	Unclear - Not all reported test results included all animals, but the inclusion criteria for these tests were not well signposted	Yes - All data handling was blinded	No exclusions reported	Yes - Significant and insignificant results were reported	NA
Syeda et al. 2021	Yes - rats were randomly allocated to the groups	Yes - All rats were male and aged 5-7 weeks	Yes - Rats were randomly allocated	Unclear	Unclear - No blinding procedures were reported	Unclear - the sample size for testing is not clearly reported	Unclear	No exclusions reported	Yes - Significant and insignificant results were reported	NA
Tian et al. 2024	Yes - mice were randomly allocated to groups	Yes - All mice were male and 7 weeks old at the start of the experiment	Yes - Mice were randomly allocated to groups	Unclear	Unclear - No blinding procedures were reported	Unclear - Not all reported test results included all animals, but the inclusion criteria for these tests were not well signposted	Unclear	No exclusions reported	Yes - Significant and insignificant results were reported	NA
Dwyer et al. 2021	Yes - mice were randomly allocated to groups	Yes - All mice were male and were 8-10 weeks old	Yes - mice were randomly allocated to groups	Unclear	Yes - Assessors were blinded to group allocation	Unclear - the sample size for individual tests are not clearly reported	Yes - Assessors were blinded to group allocation	No exclusions reported	Yes - Significant and insignificant results were reported	NA
Sun et al. 2018	Yes - mice were randomly allocated to groups	Yes - All mice were male and were 8 weeks old at the start of the experiment	Yes - mice were randomly allocated to groups	Unclear	Unclear - No blinding procedures were reported	Unclear - Not all reported test results included all animals, but the inclusion criteria for these tests were not well signposted	Unclear - No procedures described	Yes - There were no animals outright excluded, and sample exclusion was well reported and justified	Yes - Significant and insignificant results were reported	Yes - There was no obvious declaration about the presence/absence of conflicting interests
Jang et al. 2020	Yes - mice were randomly allocated to groups	Yes - All mice were male and were 8 weeks old at the start of the experiment	Yes - mice were randomly allocated to groups	Unclear	Unclear - No blinding procedures were reported	Unclear - Not all reported test results included all animals, but the inclusion criteria for these tests were not well signposted	Unclear - No procedures described	No exclusions reported	Yes - Significant and insignificant results were reported	NA
Zhou et al. 2021	Unclear - It was not specified how mice were split into groups	No - Mice were all male, between 25g-30g, but age was not declared	Unclear - It was not specified how mice were split into groups	Unclear	Unclear - No blinding procedures were reported	Unclear - Not all reported test results included all animals, but the inclusion criteria for these tests were not well signposted	Unclear - No procedures described	No exclusions reported	Yes - Significant and insignificant results were reported	NA
Wang et al. 2022	Yes - mice were randomly allocated to groups	Yes - All mice were male and were 8 weeks old at the start of the experiment	Yes - mice were randomly allocated to groups	Unclear	Yes - Assessors were blinded to group allocation	Unclear - Not all reported test results included all animals, but the inclusion criteria for these tests were not well signposted	Yes - Assessors were blinded to group allocation	No exclusions reported	Yes - Significant and insignificant results were reported	NA
Liu et al. 2022	Unclear - It was not specified how mice were split into groups	Yes - All mice were male and were 6-8 weeks old at the start of the experiment	Unclear - It was not specified how mice were split into groups	Unclear	Unclear - No blinding procedures were reported	Unclear - the sample size for individual tests are not clearly reported	Unclear - No procedures described	Yes - There were no animals outright excluded, and sample exclusion was well reported and justified	Yes - Significant and insignificant results were reported	NA
Cui et al. 2022	Unclear - It was not specified how mice were split into groups	Yes - All mice were male and were 6-8 weeks old at the start of the experiment	Unclear - It was not specified how mice were split into groups	Unclear	Unclear - No blinding procedures were reported	Unclear - Not all reported test results included all animals, but the inclusion criteria for these tests were not well signposted	Unclear - No procedures described	No exclusions reported	Yes - Significant and insignificant results were reported	NA
Fang et al. 2019	Unclear - Animals were said to be "arbitrarily" divided into groups	No - Mice were all male, between 25g-30g, but age was not declared	No - It was explicitly reported that this process was not blinded	Unclear	Unclear - No blinding procedures were reported	Unclear - Not all reported test results included all animals, but the inclusion criteria for these tests were not well signposted	Unclear - No blinding procedures were reported	No exclusions reported	Yes - Significant and insignificant results were reported	NA
Guo et al. 2023	Yes - mice were randomly allocated to groups	Yes - All mice were male and were 7 weeks old at the start of the study	Yes - mice were randomly allocated to groups	Unclear	Unclear - No blinding procedures were reported	Unclear - How many animals per group were used for each experiment was clearly reported, but it was not mentioned how these animals were selected	Unclear - No blinding procedures were reported	No exclusions reported	Yes - Significant and insignificant results were reported	NA
Zhou et al. 2019	Yes - mice were randomly allocated to groups	Yes - All mice were male and were 6 weeks old at the start of the experiment	Yes - mice were randomly allocated to groups	Unclear	Unclear - No blinding procedures were reported	Unclear - Not all reported test results included all animals, but the inclusion criteria for these tests were not well signposted	Unclear - No blinding procedures were reported	Yes - There were no animals outright excluded, and sample exclusion was well reported and justified	Yes - Significant and insignificant results were reported	Yes - There was no obvious declaration about the presence/absence of conflicting interests, links to disclosure forms were not working when I tested them on multiple browsers (22/5/24)
Zhou et al. 2024	No - Mice were grouped based on sex, as well as treatment. The latter was not reported to have been done randomly.	No - Sex was a variable and age of the mice at the start of the experiment was not obviously reported	No - allocation could not be blinded	Unclear	Unclear - No blinding procedures were reported	Unclear - Not all reported test results included all animals, but the inclusion criteria for these tests were not well signposted	Unclear - No blinding procedures were reported	No exclusions reported	Yes - Significant and insignificant results were reported	NA
Angoa-Perez et al. 2020	Yes - mice were randomly allocated to groups	Yes - All mice were male and were 8 weeks old at the start of the experiment	Yes - Groups were random	Unclear	Yes - Assessors were blinded to group allocation	Unclear - Not all tests included all animals, but the inclusion criteria for these tests were not well signposted	Yes - Assessors were blinded to group allocation	No exclusions reported	Yes - Significant and insignificant results were reported	NA
