# Supplementary material for: Systematic review and meta-analysis of microbiota-gut-astrocyte axis perturbation in neurodegeneration, brain injury, and mood disorders
Source: Brain Behav Immun Health. 2025 May 12;46:101013. doi: 10.1016/j.bbih.2025.101013 (PMC12145769; doi:10.1016/j.bbih.2025.101013)
Supplement: Multimedia component 2 [file mmc2.csv]

Model	Subgroup	Title	Author	Year	Sample_size_per_group	Control	Control_SEM	Control_SD	Disease	Disease_SEM	Disease_SD	Disease_relative	Control_relative	Disease_SEM_relative	Control_SEM_relative	Disease_SD_relative	Control_SD_relative
ABI	ABI	Lactobacillus acidophilus Exerts Neuroprotective Effects in Mice with Traumatic Brain Injury	Ma	2019	5	69.70387244	3.416856492	NA	249.4305239	6.833712984	NA	3.578431372	1	0.098039216	0.049019608	0.219222351	0.109611175
ABI	ABI	Sex differences in T cell immune responses, gut permeability and outcome after ischemic stroke in aged mice	Ahnstedt	2020	12	7.0125	NA	0.427	22.875	NA	1.992	3.262032086	1	0.082002263	0.017577794	0.284064171	0.060891266
ABI	ABI	Berberine Mediates the Production of Butyrate to Ameliorate Cerebral Ischemia via the Gut Microbiota in Mice	Duan	2023	6	1	NA	0.045918367	2.091836735	NA	0.034013605	2.091836735	1	0.013885996	0.018746095	0.034013605	0.045918367
ABI	ABI	Notoginsenoside R1 alleviates cerebral ischemia/reperfusion injury by inhibiting the TLR4/MyD88/NF-?B signaling pathway through microbiota-gut-brain axis	Zhang	2024	5	22.67029973	NA	7.629427793	52.53405995	NA	11.55313351	2.317307692	1	0.227906928	0.150504575	0.509615384	0.336538462
Neurodegeneration	AD	Dietary Fiber Modulates the Release of Gut Bacterial Products Preventing Cognitive Decline in an Alzheimer’s Mouse Model	Cuervo_Zanatta	2022	4	458.7155963	NA	243.1192661	1045.87156	NA	284.4036697	2.280000001	1	0.31	0.265	0.62	0.53
Neurodegeneration	AD	Sepsis exacerbates Alzheimer’s disease pathophysiology, modulates the gut microbiome, increases neuroinflammation and amyloid burden	Giridharan	2023	4	1	0.099033816	NA	1.90821256	0.410628019	NA	1.90821256	1	0.410628019	0.099033816	0.821256038	0.198067632
Neurodegeneration	AD	Transfer of a healthy microbiota reduces amyloid and tau pathology in an Alzheimer’s disease animal model	Kim	2019	15	122.2493888	12.22493888	NA	4339.853301	305.6234719	NA	35.49999999	1	2.499999999	0.1	9.682458362	0.387298335
Neurodegeneration	AD	5-Heptadecylresorcinol, a Biomarker for Whole Grain Rye Consumption, Ameliorates Cognitive Impairments and Neuroinflammation in APP/PS1 Transgenic Mice	Liu	2020	4	42.48704663	NA	13.47150259	66.58031088	NA	12.95336788	1.567073171	1	0.152439024	0.158536585	0.304878049	0.317073171
Neurodegeneration	AD	Intermittent fasting protects against Alzheimer’s disease in mice by altering metabolism through remodeling of the gut microbiota	Pan	2022	5	1	0.357466063	NA	13.89140271	2.036199095	NA	13.89140271	1	2.036199095	0.357466063	4.553079592	0.799318417
Neurodegeneration	AD	Multi-omics data reveals aberrant gut microbiotahost glycerophospholipid metabolism in association with neuroinflammation in APP/PS1 mice	Qian	2023	6	2.068965517	NA	0.954907162	12.94429708	NA	1.697612732	6.256410256	1	0.334972956	0.188422288	0.820512821	0.461538462
Neurodegeneration	AD	Nano-Honokiol ameliorates the cognitive deficits in TgCRND8 mice of Alzheimer’s disease via inhibiting neuropathology and modulating gut microbiota	Qu	2022	5	16.72922252	2.35924933	NA	58.98123324	2.144772118	NA	3.525641025	1	0.128205128	0.141025641	0.286675382	0.31534292
Neurodegeneration	AD	Bioactive Food Abates Metabolic and Synaptic Alterations by Modulation of Gut Microbiota in a Mouse Model of Alzheimer’s Disease	Syeda	2018	5	81.53526971	NA	16.18257261	221.5767635	NA	24.89626556	2.717557252	1	0.13655377	0.08875995	0.305343511	0.198473282
Neurodegeneration	AD	Gegen Qinlian tablets delay Alzheimer’s disease progression via inhibiting glial neuroinflammation and remodeling gut microbiota homeostasis	Wang	2024	6	2.481012658	0.303797468	NA	11.23943662	1.098591549	NA	4.530181087	1	0.442799655	0.122448979	1.084633213	0.299937519
Neurodegeneration	AD	Jatrorrhizine Balances the Gut Microbiota and Reverses Learning and Memory Deficits in APP/PS1 transgenic mice	Wang	2019	6	0.684317719	0.207739308	NA	4.83910387	0.085539715	NA	7.071428571	1	0.125	0.303571429	0.306186218	0.743595102
Neurodegeneration	PD	Curcumin-driven reprogramming of the gut microbiota and metabolome ameliorates motor deficits and neuroinflammation in a mouse model of Parkinson’s disease	Cui	2022	5	25.80174927	6.997084548	NA	118.9504373	20.11661808	NA	4.610169491	1	0.779661017	0.271186441	1.743375034	0.606391316
Neurodegeneration	PD	The impact of dextran sodium sulphate and probiotic pre-treatment in a murine model of Parkinson’s disease	Dwyer	2021	13	20.10443864	0.261096606	NA	35.63968668	4.177545692	NA	1.772727273	1	0.207792208	0.012987013	0.74920546	0.046825341
Neurodegeneration	PD	Neuroprotective effects of an engineered commensal bacterium in the 1-methyl-4-phenyl-1, 2, 3, 6-tetrahydropyridine Parkinson disease mouse model via producing glucagon-like peptide-1	Fang	2019	3	0.057894737	NA	0.002631579	0.151315789	NA	0.007894737	2.613636348	1	0.078729584	0.026243195	0.136363639	0.045454546
Neurodegeneration	PD	Neuroprotective Effects of Sodium Butyrate by Restoring Gut Microbiota and Inhibiting TLR4 Signaling in Mice with MPTP-Induced Parkinson’s Disease	Guo	2023	5	0.563559322	0.025423729	NA	0.868644068	0.033898305	NA	1.541353384	1	0.060150376	0.045112782	0.134500329	0.100875248
Neurodegeneration	PD	Acupuncture inhibits neuroinflammation and gut microbial dysbiosis in a mouse model of Parkinson’s disease	Jang	2020	3	0.273913043	0.026086957	NA	1.017391304	0.052173913	NA	3.71428572	1	0.190476191	0.095238097	0.32991444	0.164957223
Neurodegeneration	PD	Effect of Coffee against MPTP-Induced Motor Deficits and Neurodegeneration in Mice Via Regulating Gut Microbiota	Liu	2022	3	1.00204499	0.23006135	NA	1.86605317	0.240286299	NA	1.862244898	1	0.239795919	0.229591837	0.415338715	0.397664727
Neurodegeneration	PD	Neuroprotective effects of fecal microbiota transplantation on MPTP-induced Parkinson’s disease mice: Gut microbiota, glial reaction and TLR4/TNF-a signaling pathway	Sun	2018	6	29.58199357	2.572347267	NA	56.8488746	3.8585209	NA	1.92173913	1	0.130434783	0.086956522	0.319498662	0.212999108
Neurodegeneration	PD	Neuroprotection of chicoric acid in a mouse model of Parkinson’s disease involves gut microbiota and TLR4 signaling pathway	Wang	2022	6	37.17201166	2.623906706	NA	96.64723032	3.498542274	NA	2.6	1	0.094117647	0.070588235	0.230540211	0.172905158
Neurodegeneration	PD	The intestinal microbiota exerts a sex-specific influence on neuroinflammation in a Parkinson’s disease mouse model	Zhou	2024	6	1.019083969	NA	0.047441996	1.28721374	NA	0.046677766	1.263108614	1	0.018699262	0.019005415	0.045803651	0.046553569
Neurodegeneration	PD	Neuroprotective Effect of Ceftriaxone on MPTP-Induced Parkinson’s Disease Mouse Model by Regulating Inflammation and Intestinal Microbiota	Zhou	2021	4	0.62195122	NA	0.109756098	1.518292683	NA	0.103658537	2.441176469	1	0.083333334	0.088235294	0.166666667	0.176470589
Neurodegeneration	PD	Neuroprotection of Fasting Mimicking Diet on MPTP-Induced Parkinson’s Disease Mice via Gut Microbiota and Metabolites	Zhou	2019	5	16.54390935	7.252124646	NA	54.61756374	2.492917847	NA	3.301369863	1	0.150684931	0.438356164	0.33694175	0.980194182
Neurodegeneration	CD	Repetitive, mild traumatic brain injury results in a progressive white matter pathology, cognitive deterioration, and a transient gut microbiota dysbiosis	Angoa_perez	2020	5	1.020408163	0.040816327	NA	3.571428571	0.214285714	NA	3.5	1	0.21	0.04	0.469574275	0.08944272
Neurodegeneration	CD	A crosstalk between gut and brain in sepsis-induced cognitive decline	Giridharan	2022	5	0.707446809	0.069148936	NA	1.037234043	0.085106383	NA	1.466165413	1	0.120300752	0.097744361	0.269000659	0.218563035
Neurodegeneration	CD	27-Hydroxycholesterol impairs learning and memory ability via decreasing brain glucose uptake mediated by the gut microbiota	Hao	2023	7	1.45323741	0.129496403	NA	1.057553957	0.021582734	NA	0.727722772	1	0.014851485	0.089108911	0.039293337	0.235760018
Neurodegeneration	CD	Regulation of blood–brain barrier integrity by microbiome-associated methylamines and cognition by trimethylamine N-oxide	Hoyles	2021	4	280.0829876	23.85892116	NA	346.473029	45.64315353	NA	1.237037037	1	0.162962963	0.085185185	0.325925926	0.17037037
Neurodegeneration	CD	Supplement of microbiota-accessible carbohydrates prevents neuroinflammation and cognitive decline by improving the gut microbiota-brain axis in diet-induced obese mice	Shi	2020	6	0.978609626	0.096256684	NA	1.459893048	0.101604278	NA	1.491803278	1	0.103825137	0.098360655	0.254318607	0.240933416
Neurodegeneration	CD	Bioactive Foods Decrease Liver and Brain Alterations Induced by a High-Fat-Sucrose Diet through Restoration of Gut Microbiota and Antioxidant Enzymes	Syeda	2022	8	139.4927536	NA	41.66666667	173.9130435	NA	60.6884058	1.246753247	1	0.153818683	0.105606857	0.435064935	0.298701299
Neurodegeneration	CD	The polysaccharides from the fruits of Lycium barbarum ameliorate high-fat and high-fructose diet-induced cognitive impairment via regulating blood glucose and mediating gut microbiota	Tian	2024	3	46.32815965	1.649667406	NA	52.92682927	1.649667406	NA	1.142433234	1	0.035608309	0.035608309	0.0616754	0.0616754
Neurodegeneration	CD	Outer membrane vesicles enhance tau phosphorylation and contribute to cognitive impairment	Wei	2019	5	0.388965517	0.019310345	NA	0.626206897	0.030344828	NA	1.60992908	1	0.078014186	0.049645391	0.174445022	0.111010468
Neurodegeneration	CD	Parasite-Derived ExcretorySecretory Products Alleviate Gut Microbiota Dysbiosis and Improve Cognitive Impairment Induced by a High-Fat Diet	Wu	2021	3	19.66463415	3.201219512	NA	101.9817073	8.231707317	NA	5.18604651	1	0.418604651	0.162790698	0.725044524	0.281961759
Neurodegeneration	CD	Gastrointestinal microbiome of ARDS patients induces neuroinflammation and cognitive impairment in mice	Zheng	2023	3	1	0.027299703	NA	1.148071217	0.091394659	NA	1.148071217	1	0.091394659	0.027299703	0.158300193	0.047284473
MD	MD - Physiological stress	Treatment of male rats with finasteride, an inhibitor of 5alpha-reductase enzyme, induces long-lasting effects on depressive-like behavior, hippocampal neurogenesis, neuroinflammation and gut microbiota composition	Diviccaro	2019	4	20956.34096	187.1101871	NA	27442.82744	748.4407484	NA	1.309523809	1	0.035714286	0.008928571	0.071428571	0.017857143
MD	MD - Physiological stress	The novel insight into anti-inflammatory and anxiolytic effects of psychobiotics in diabetic rats: possible link between gut microbiota and brain regions	Hosseinifard	2019	6	2.691943128	0.454976303	NA	5.914691943	0.549763032	NA	2.197183099	1	0.204225352	0.169014084	0.500247904	0.413998266
MD	MD - Psychological stress	Acupuncture Can Play an Antidepressant Role by Regulating the Intestinal Microbes and Neurotransmitters in a Rat Model of Depression	Li	2021	3	0.006642202	0.000733945	NA	0.002091743	0.000844037	NA	0.314917101	1	0.127071866	0.110497242	0.220094927	0.191386837
MD	MD - Psychological stress	The Gut Microbiome Modulates the Changes in Liver Metabolism and in Inflammatory Processes in the Brain of Chronic Unpredictable Mild Stress Rats	Lv	2019	6	121.0300429	0.858369099	NA	158.3690987	4.291845494	NA	1.308510638	1	0.035460993	0.007092199	0.086861338	0.017372268
MD	MD - Physiological stress	Multi-omics analysis reveals BDE47 induces depression-like behaviors in mice by interfering with the 2-arachidonoyl glycerol-associated microbiota-gut-brain axis	Wang	2023	3	0.854700855	NA	0.068376068	2.111111111	NA	0.401709402	2.469999999	1	0.271354627	0.046188021	0.47	0.08
MD	MD - Psychological stress	Gut microbiome-derived ammonia modulates stress vulnerability in the host	Wang	2023	3	11.76470588	3.257918552	NA	5.882352941	0.7239819	NA	0.5	1	0.061538462	0.276923077	0.106587742	0.479644839
MD	MD - Psychological stress	Coprococcus eutactus screened from healthy adolescent attenuates chronic restraint stress-induced depression-like changes in adolescent mice: Potential roles in the microbiome and neurotransmitter modulation	Xu	2024	3	234.8623853	20.79510703	NA	17.12538226	7.339449541	NA	0.072916667	1	0.03125	0.088541667	0.054126588	0.153358665
MD	MD - Psychological stress	Gut microbiota from NLRP3-deficient mice ameliorates depressive-like behaviors by regulating astrocyte dysfunction via circHIPK2	Zhang	2019	6	1	0.051685393	NA	0.373033708	0.047191011	NA	0.373033708	1	0.047191011	0.051685393	0.115593897	0.12660284
MD	MD - Psychological stress	Microbiome and tryptophan metabolomics analysis in adolescent depression: roles of the gut microbiota in the regulation of tryptophan-derived neurotransmitters and behaviors in human and mice	Zhou	2023	5	1	0.040662651	NA	0.659638554	0.067771084	NA	0.659638554	1	0.067771084	0.040662651	0.151540751	0.090924452
