# Supplementary material for: Systematic review and meta-analysis of microbiota-gut-astrocyte axis perturbation in neurodegeneration, brain injury, and mood disorders
Source: Brain Behav Immun Health. 2025 May 12;46:101013. doi: 10.1016/j.bbih.2025.101013 (PMC12145769; doi:10.1016/j.bbih.2025.101013)
Supplement: Multimedia component 3 [file mmc3.xlsx]

## Sheet: Table S2
Table S2 Characteristics and key finding of pre‐clinical studies
No.		Author, year	Model	Species	Sex	Intervention/	Microbiome assay + outcomes	Brain region	Astrocyte assay method + outcomes	Behavioural paradigm + outcome
						treatment
Acute brain injury	1	Ma et al. 2019	Acute TBI	Mouse	M	Probiotic	16S, Gut dysbiosis post-TBI	Cortex	IHC GFAP, 2.5x increase post-TBI, reduced by probiotic	Rotarod test coordination disrupted post-TBI, improved with probiotic
	2	Duan et al. 2023	Stroke	Mouse	M	Berberine w/FMT (bioactive compound)	16S, SCFAs	Whole brain	IHC GFAP, 2x increase post-stroke, reduced with berberine/butyrate	Neurological deficits post-stroke partially restored by berberine
			MCAO				↓ butyrate-producing bacteria and butyrate in faeces, restored by berberine
	3	Silva de Carvalho et al. 2022	Stroke	Mouse	M	Protein restriction	16S, Bacteroides/Firmicutes ratio reduced with protein restricted diet post-stroke	Striatum	IHC GFAP (no sham control group to compare, no effect of diet on GFAP)	Marked circling behaviour in OFT 42 days post-stroke reduced w/ protein restriction
			MCAO
	4	Ahnstedt et al. 2020	Stroke	Mouse	M+F	NA	16S, SCFAs	Cortex, striatum, thalamus	IF GFAP, 3x increase post-stroke	Neurological deficits especially first 7 days (adhesive removal test)
			MCAO				Stroke ↓ butyrate and butyrate-producing bacteria
	5	Zhang et al. 2024	Stroke	Rat	M	Notoginsenoside R1 w/ FMT (bioactive compound)	16S, Increased Bacteroides/Firmicutes ratio post-stroke reduced by FMT from notoginsenoside R1-treated animals	Not specified	IF GFAP, 2.5x increase post-stroke normalised with FMT	Neurological deficits post-stroke partially improved with FMT
			MCAO
	6	Li et al. 2022	Stroke	Mouse	M	High choline diet	↑ TMAO in high choline diet	Caudate nucleus	IHC GFAP (no sham control group), 1.33x increase with high choline diet	No effect of TMAO on behaviour post-stroke (gait, climbing, circling)
			ICH
Neurodegeneration	7	Pan et al. 2022	AD	Mouse	M	Intermittent fasting	16S, faecal metabolomics	Cortex, Hip	IF, WB GFAP, 10x increase partially reduced by fasting	MWM, NOR, reduction in spatial and working memory in AD model normalised by intermittent fasting
			5XFAD				Bacteroides/Firmicutes ratio and butyrate increased in AD reduced by intermittent fasting
	8	Kim et al. 2019	AD	Mouse	Not specified	Healthy FMT	16S, Increased Bacteroides/Firmicutes ratio in AD reduced by FMT	PFC	IF GFAP, 40x increase GFAP partially reduced by FMT	Y-maze, OFT, reduced spatial working memory and increased anxiety normalised by FMT
			ADLPAPT
	9	Syeda et al. 2018	AD	Mouse	F	Bioactive foods	16S, SCFAs	EC, Hip	IF GFAP, 2x increase reduced by bioactive foods only in Hip	T-maze reduced spatial working memory normalised with bioactive food
			APPSWE, PS1M146V, TauP301L				Increased Bacteroides in AD mice. Age-related ↓ butyrate
	10	Qian et al. 2023	FMT AD	Mouse	M+F	Healthy FMT	16S	Cortex	IF GFAP, 5x increase normalised by healthy FMT	MWM, impaired spatial and learning memory
			APP/PS1				Mild gut dysbiosis at genus-level
	11	Giridharan et al. 2023	AD	Mouse	M	Sepsis	16S, SCFAs	PFC, Hip	IF GFAP, no WT control group	Sepsis increased cognitive impairment in NOR test
			APP/PS1				Sepsis increased Bacteroides/Firmicutes ratio (long-term effect)
	12	Wang et al. 2019	AD	Mouse	M	Jatrorrhizine (bioactive compound)	16S	Cortex, Hip	IF GFAP, 5x increase partially recovered with jatrorrhizine	MWM, Reduced spatial and learning memory normalised with bioactive food
			APP/PS1				Increased Firmicutes/Bacteroides ratio in AD normalised by jatrorrhizine. AD also had reduced Lactobacillus, Bifidobacterium
	13	Colombo et al. 2021	AD	Mouse	Not specified	SCFAs; GF v SPF	SCFAs, ↑ in SPF animals	Cortex,	IF GFAP, no effect of SCFA supplementation in GF animals	Barnes maze, improved memory in GF AD mice compared to SPF AD
			APP/PS1
	14	Cuervo-Zanatta et al. 2023	AD	Mouse	M	Prebiotic +/- antibiotic depletion	16S, SCFAs	EC, Hip	IF GFAP, 2x increase in AD normalised by prebiotic	EPM, T-maze, NOR test, MWM, Increased anxiety, reduced spatial and working memory; normalised by prebiotic but not with prebiotic + antibiotic
			APP/PS1				Bacteroides increased in AD animals, prebiotic increased butyrate-producing bacteria and reduced propionate-producing bacteria.
	15	Liu et al. 2020	AD	Mouse	M	5-heptadecylresorcinol (bioactive compound)	16S, Reduced Lactobacillus spp. in AD increased by 5- heptadecylresorcinol	Cortex, Hip	IF, WB GFAP, 4x increase in AD normalised with treatment	MWM, impaired spatial and learning memory in AD recovered with treatment
			APP/PS1
	16	Wang et al. 2024	AD	Rat	M	Gegen Qinlian (bioactive TCM compound)	16S, Increased Bacteroides/Firmicutes ratio in AD normalised with TCM	Hip	IHC GFAP, 3x increase normalised with TCM	MWM, impaired spatial and learning memory in AD recovered with treatment
			Β-amyloid ICV injection
	17	Qu et al. 2022	AD	Mouse	M	Honokiol (bioactive compound)	16S, Increased Bacteroides/Firmicutes ratio and reduced Bifidobacteria, Lactobacillus in AD, normalised with Honokiol	Cortex, Hip	IF GFAP, 3x increase partially recovered with Honokiol	MWM, impaired spatial and learning memory in AD recovered with treatment
			TgCRND8
	18	Dwyer et al. 2021	PD	Mouse	M	Probiotic	16S, no effect on GM 29 days post-treatment	SN	WB GFAP, 1.75x increase not reduced by probiotic	Rotarod test, impaired motor function not restored by probiotic
			LPS/Paraquat
	19	Sun et al. 2018	PD	Mouse	M	Healthy FMT	16S, SCFAs, PD associated with increased Bacteroides/Firmicutes and increased SCFAs, both reduced w/ FMT	SN	IF GFAP, 2x increase normalised with FMT	Pole test, traction test, normal motor function restored with FMT
			MPTP
	20	Jang et al. 2020	PD	Mouse	M	Acupuncture	16S, Bacteroides increased in PD, reduced by acupuncture	SN, striatum	WB GFAP, 4x increase striatum, 2x increase SN, normalised with acupuncture	Rotarod test, OFT, reduced rearing and coordination in PD, increased anxiety in PD, normalised with acupuncture
			MPTP
	21	Zhou et al. 2021	PD	Mouse	M	Ceftriaxone (drug)	16S, reduced Akkermansia spp. in PD	SN	WB GFAP, 3x increase normalised with ceftriaxone	Pole test, OFT, reduced motor function in PD reversed with ceftriaxone treatment
			MPTP
	22	Wang et al. 2022	PD	Mouse	M	Chicoric acid (bioactive compound)	16S, SCFAs, PD increased Bacteroides/Firmicutes ratio and SCFAs, both reduced by chicoric acid	Striatum	IF GFAP, 2x increase normalised with chicoric acid	Pole test, traction test, motor function impaired in PD, restored with chicoric acid
			MPTP
	23	Liu et al. 2022	PD	Mouse	Not specified	Coffee	16S, Bacteroides/Firmicutes ratio increased in PD, reduced with coffee	Not specified	IHC, WB GFAP, 1.8x increase normalised with coffee	Pole test, beam test, motor function impaired in PD, restored with coffee
			MPTP
	24	Cui et al. 2022	PD	Mouse	M	Curcumin w/FMT	16S, Bacteroides/Firmicutes reduced in PD, increased with curcumin FMT	SN	IF, IHC GFAP, 4x increase rescued by curcumin FMT	Pole test, rotarod test, OFT, motor deficits in PD reversed with curcumin FMT
			MPTP
	25	Fang et al. 2019	PD	Mouse	M	Engineered GLP-1 producing probiotic	16S, PD associated with reduced Lactobacillus spp. and Akkermansia spp. both increased by probiotic	SN	IHC GFAP, 3x increase partially reduced with probiotic	Pole test, motor deficits in PD prevented with probiotic
			MPTP
	26	Guo et al. 2023	PD	Mouse	M	SCFAs (Butyrate)	16S, Bacteroides increased in PD, reversed with butyrate treatment	SN	WB GFAP, 2x increase reversed with butyrate	Pole test, rotarod test, OFT, motor deficits in PD reversed with butyrate
			MPTP
	27	Zhou et al. 2019	PD	Mouse	M	Fasting-mimicking w/ FMT	16S, faecal metabolomics, FMT increased Firmicutes and propionate which were reduced in PD animals	SN	IF GFAP, 2.5x increase normalised with FMT	Pole test, traction test, motor deficits in PD reduced with FMT
			MPTP
	28	Zhou et al. 2024	PD	Mouse	M+F	Antibiotic depletion of GM	16S, reduced α-diversity in PD males but not females, including reduced Lactobacillus spp.	SN	IF, WB GFAP, 1.5x increase reduced with antibiotic treatment	Pole test, OFT, motor function impaired in PD improved with antibiotic treatment
			MPTP
	29	Brunt et al. 2020	TMAO	Mouse	M	NA	TMAO, increases with age and detected in cerebrospinal fluid	Whole brain	WB LCN2,1.67x increase	6 months TMAO supplementation reduced working memory NOR test
	30	Hao et al. 2023	27-hydroxycholesterol	Mouse	M	CYP27A1 inhibitor +/- Abx	16S, increased Bacteroides/Firmicutes ratio	Cortex, Hip	IF GFAP, 1.5x decrease with 27-hydroxycholesterol	MWM, reduced spatial and learning memory
	31	Wei et al. 2019	OMVs from AD patients	Mouse	M	NA	Bacterial OMVs crossed blood-brain barrier	Hip	IF, WB GFAP, 1.5x increase with OMVs	MWM, reduced spatial and learning memory with AD-derived OMVs compared to HC-derived
	32	Giridharan et al. 2022	Sepsis	Rat	M	NA	16S, SCFAs	PFC, Hip	IF GFAP, 1.5x increase	Sepsis impaired memory in MWM, NOR test
							Sepsis reduced SCFAs and overall GM α-diversity
	33	Hoyles et al. 2021	Chronic low-dose LPS	Mouse	M	TMAO	TMAO, increased with supplementation	EC, Hip	IHC GFAP, 1.2x increase with LPS, reduced by TMAO	NOR, impaired memory with LPS, restored by TMAO
	34	Zheng et al. 2023	FMT ARDS microbiome	Mouse	M	NA	16S, Bacteroides/Firmicutes ratio increased post-FMT	Cortex, Hip	IF GFAP, 1.2x increase	MWM, Y-maze, OFT, decreased spatial memory
	35	Gao et al. 2020	HFD; LDL-/-	Mouse	M	Prebiotic	16S, SCFAs	Cortex, Hip	IF GFAP (no WT control group, but reduced with prebiotic)	MWM, prebiotic corrected defects in spatial and learning memory
							Bacteroides/Firmicutes ratio and SCFAs increased w/ prebiotic
	36	Shi et al. 2020	HFD-induced obesity	Mouse	M	Prebiotic	16S, SCFAs,	Hip	WB GFAP, 1.5x increase reduced with prebiotic	NOR, memory impairment with HFD, prevented by prebiotic, effects ablated with antibiotic depletion
							Bacteroides/Firmicutes ratio and SCFAs decreased w/ HFD and increased w/ prebiotic
	37	Wu et al. 2021	HFD-induced obesity	Mouse	M	Parasite antigens (immunomodulator)	16S, reduction in butyrate-producing bacteria improved with parasite antigen	Hip	IF GFAP, 4x PFC, 2x Hip attenuated with parasite antigen	NOR, memory impairment with HFD, prevented by parasite antigen, effects ablated with antibiotic depletion
	38	Syeda et al. 2021	HFD-induced obesity	Mouse	M	Bioactive foods	16S, Bioactive foods corrected reduction in Clostridium spp.	PFC	IF GFAP, 1.25x increase corrected with bioactive foods	NOR, impaired working memory restored with bioactive foods
	39	Tian et al. 2024	HFD-induced obesity	Mouse	M	Lycium barbarum extract (bioactive compound)	16S, SCFAs, Lycium barbarum extract prevented HFD-induced gut dysbiosis and increased SCFAs	Hip	IF GFAP, 1.5x increase restored with treatment	MWM, Y-maze, spatial learning memory reduced with HFD improved by treatment
	40	Angoa-Pérez et al. 2020	Repetitive mild TBI	Mouse	M	NA	16S, no long-term effects on GM	Optic tract	IHC GFAP, 3.5x increase	NOR, impaired working memory
Mood disorder	41	Xu et al. 2024	CRS	Mouse	F	Probiotic	16S	PFC, Hip	IF GFAP 20x decrease with CRS, normalised with probiotic	SPT, TST, FST, OFT, EPM, anxiety and depressive-like behaviour increased with CRS, normalised with probiotic
							Modest gut dysbiosis post-CRS
	42	Chu et al. 2019	Fear conditioning	Mouse	M	GF v SPF; GM antibiotic depletion; FMT	16S, faecal metabolomics	PFC	Single nucleus transcriptomics sequencing	Impaired extinction of freezing behaviour in GF mice
							Diverse microbiota and associated metabolites required for fear extinction learning
	43	Lakosa et al. 2023	Nicotine addiction/withdrawal	Mouse	M	GM antibiotic depletion	16S (effect of nicotine withdrawal not assessed)	VTA, nucleus accumbens	IF GFAP (no control group)	Increased anxiety in light-dark box test, no effect of microbiome depletion in adulthood
	44	Huang et al. 2023	GF	Mouse	Not specified	GF vs. SPF w/ recolonisation GF	GF (compared presence vs. absence GM)	PFC, Hip	Single nucleus transcriptomics sequencing; reduced astrocyte account in GF animals	Reduced immobility in FST in GF, normalised with recolonisation
	45	Wang et al. 2023	BDE47	Mouse	M	NA	16S, faecal metabolomics	Hip, Hypothalamus	IHC, WB GFAP 2x increase	TST, increased immobility time
							BDE47 increased Faecalibacterium
	46	Zhou et al. 2023	CRS	Mouse	F	FMT from healthy/depressed patients; Probiotic	16S, FMT from healthy donors increases gram+ve Roseburia spp.	PFC	IF, WB GFAP, 1.5x decrease post-CRS normalised with FMT or probiotic	SPT, TST, FST, OFT, EPM, increased anxiety and depressive-like behaviour post-CRS normalised by FMT or probiotic
	47	Wang et al. 2023	FMT from CSDS mice	Mouse	M	Probiotic	16S, faecal metagenomics	PFC	IF GFAP, 2x decrease post-CSDS restored with ammonia-producing microbe probiotic	SPT, FST, TST increased depressive-like behaviour post-CSDS or with ↓ ammonia, normalised with probiotic, ammonia
							Reduced ammonia-producing microbes post-CSDS
	48	Lv et al. 2019	FMT from CUMS mice	Rat	M	NA	16S	Hip	IF GFAP 1.3x increase post-CUMS	OFT increased anxiety
							Reduced Lactobacillus spp. and α-diversity			TST increased immobility
	49	Zhang et al. 2019	CUMS	Mouse	M	FMT from NLRP3-/- mice	16S	Hip	IF, WB GFAP, 1.6x decrease post-CUMS rescued by FMT	SPT, FST, TST depressive-like behaviour increased after CUMS, normalised by FMT
							CUMS increased Bacteroides/Firmicutes ratio normalised by FMT
	50	Li et al. 2021	CUMS	Rat	M	Acupuncture	16S	Hip	IF GFAP, 3x decrease post-CUMS normalised by acupuncture	OFT, SPT, EPM anxiety and depressive-like behaviour post-CUMS normalised by acupuncture
							CUMS increased Bacteroides/Firmicutes ratio normalised by acupuncture
	51	Diviccaro et al. 2019	Finasteride withdrawal	Rat	M	NA	16S	Hip	IHC GFAP, 1.4x increase post-withdrawal	FST increased immobility time post-withdrawal
							Increased Bacteroides/Firmicutes ratio post-withdrawal
	52	Radford-Smith et al. 2022	Maternal HFD	Mouse	M+F	Maternal probiotic	Faecal metabolomics, (maternal) faecal qPCR	PFC	qPCR PFKFB3, ATP1A2	OFT, LDB, FST Increased anxiety and depressive-like behaviour in maternal HFD offspring reduced by probiotic exposure
							Reduced butyrate in maternal HFD offspring; increased gut SCFAs and brain lactate in probiotic-exposed offspring		PFKFB3 mRNA increased in probiotic offspring no effect of maternal HFD
	53	Hosseinifard et al. 2019	T2DM	Rat	M	Probiotic and prebiotic (separately and together)	16S	PFC, amygdala	ELISA GFAP, 2.2x increase in T2DM, normalised with prebiotic/probiotic combination	EPM, increased anxiety-like behaviour normalised w/ probiotic
							Bacteroides/Firmicutes increased in diabetics normalised by probiotic and prebiotic, and marked reduction using both
AD, Alzheimer's disease; ARDS, acute respiratory distress syndrome; BDE47, 2,2',4,4'-tetra-bromodiphenyl ether; CSDS, chronic social defeat stress; CRS, chronic restraint stress; CUMS, chronic unpredictable mild stress; EC, entorhinal cortex; EPM, elevated plus maze; FMT, faecal microbiota transplantation; FST, forced swim test; GF, germ-free; GFAP, glial fibrillary acidic protein; GM, gut microb…
